# Supplementary material for: How long to rest in unpredictably changing habitats?
Source: PLoS One. 2017 Apr 18;12(4):e0175927. doi: 10.1371/journal.pone.0175927 (PMC5395243; doi:10.1371/journal.pone.0175927)
Supplement: S1 Figure Data — (ZIP) [file pone.0175927.s010.zip]

Archive with 4 entries (4 files):
- Fig2.txt
- Fig3.txt
- Fig4.txt
- Fig5.txt
