# Supplementary material for: How long to rest in unpredictably changing habitats?
Source: PLoS One. 2017 Apr 18;12(4):e0175927. doi: 10.1371/journal.pone.0175927 (PMC5395243; doi:10.1371/journal.pone.0175927)
Supplement: S1 Figure Data — (ZIP) [file pone.0175927.s010.zip › Fig2.txt]

Data for the Figure 2
X - lD of competing life strategies
Y - population fluctuations in relative values [SD of K]
Z - mean (over 1000 trials) survivorship of the life strategies during the tested period (5000 generations
X	Y	Z
0	0	96.9
1	0	10.4
2	0	0.3
3	0	0
4	0	0
5	0	0
6	0	0
7	0	0
8	0	0
9	0	0
10	0	0
11	0	0
12	0	0
13	0	0
14	0	0
15	0	0
16	0	0
17	0	0
18	0	0
19	0	0
20	0	0
21	0	0
22	0	0
23	0	0
24	0	0
25	0	0
26	0	0
27	0	0
28	0	0
29	0	0
30	0	0
31	0	0
32	0	0
33	0	0
34	0	0
35	0	0
36	0	0
37	0	0
38	0	0
39	0	0
40	0	0
41	0	0
42	0	0
43	0	0
44	0	0
45	0	0
46	0	0
47	0	0
48	0	0
49	0	0
0	0.03	98.5
1	0.03	8
2	0.03	0.4
3	0.03	0
4	0.03	0
5	0.03	0
6	0.03	0
7	0.03	0
8	0.03	0
9	0.03	0
10	0.03	0
11	0.03	0
12	0.03	0
13	0.03	0
14	0.03	0
15	0.03	0
16	0.03	0
17	0.03	0
18	0.03	0
19	0.03	0
20	0.03	0
21	0.03	0
22	0.03	0
23	0.03	0
24	0.03	0
25	0.03	0
26	0.03	0
27	0.03	0
28	0.03	0
29	0.03	0
30	0.03	0
31	0.03	0
32	0.03	0
33	0.03	0
34	0.03	0
35	0.03	0
36	0.03	0
37	0.03	0
38	0.03	0
39	0.03	0
40	0.03	0
41	0.03	0
42	0.03	0
43	0.03	0
44	0.03	0
45	0.03	0
46	0.03	0
47	0.03	0
48	0.03	0
49	0.03	0
0	0.06	97.7
1	0.06	10.8
2	0.06	0.2
3	0.06	0
4	0.06	0
5	0.06	0
6	0.06	0
7	0.06	0
8	0.06	0
9	0.06	0
10	0.06	0
11	0.06	0
12	0.06	0
13	0.06	0
14	0.06	0
15	0.06	0
16	0.06	0
17	0.06	0
18	0.06	0
19	0.06	0
20	0.06	0
21	0.06	0
22	0.06	0
23	0.06	0
24	0.06	0
25	0.06	0
26	0.06	0
27	0.06	0
28	0.06	0
29	0.06	0
30	0.06	0
31	0.06	0
32	0.06	0
33	0.06	0
34	0.06	0
35	0.06	0
36	0.06	0
37	0.06	0
38	0.06	0
39	0.06	0
40	0.06	0
41	0.06	0
42	0.06	0
43	0.06	0
44	0.06	0
45	0.06	0
46	0.06	0
47	0.06	0
48	0.06	0
49	0.06	0
0	0.12	98.2
1	0.12	8.8
2	0.12	0.5
3	0.12	0
4	0.12	0
5	0.12	0
6	0.12	0
7	0.12	0
8	0.12	0
9	0.12	0
10	0.12	0
11	0.12	0
12	0.12	0
13	0.12	0
14	0.12	0
15	0.12	0
16	0.12	0
17	0.12	0
18	0.12	0
19	0.12	0
20	0.12	0
21	0.12	0
22	0.12	0
23	0.12	0
24	0.12	0
25	0.12	0
26	0.12	0
27	0.12	0
28	0.12	0
29	0.12	0
30	0.12	0
31	0.12	0
32	0.12	0
33	0.12	0
34	0.12	0
35	0.12	0
36	0.12	0
37	0.12	0
38	0.12	0
39	0.12	0
40	0.12	0
41	0.12	0
42	0.12	0
43	0.12	0
44	0.12	0
45	0.12	0
46	0.12	0
47	0.12	0
48	0.12	0
49	0.12	0
0	0.2	96.8
1	0.2	10.9
2	0.2	0.3
3	0.2	0
4	0.2	0
5	0.2	0
6	0.2	0
7	0.2	0
8	0.2	0
9	0.2	0
10	0.2	0
11	0.2	0
12	0.2	0
13	0.2	0
14	0.2	0
15	0.2	0
16	0.2	0
17	0.2	0
18	0.2	0
19	0.2	0
20	0.2	0
21	0.2	0
22	0.2	0
23	0.2	0
24	0.2	0
25	0.2	0
26	0.2	0
27	0.2	0
28	0.2	0
29	0.2	0
30	0.2	0
31	0.2	0
32	0.2	0
33	0.2	0
34	0.2	0
35	0.2	0
36	0.2	0
37	0.2	0
38	0.2	0
39	0.2	0
40	0.2	0
41	0.2	0
42	0.2	0
43	0.2	0
44	0.2	0
45	0.2	0
46	0.2	0
47	0.2	0
48	0.2	0
49	0.2	0
0	0.22	94.1
1	0.22	14.3
2	0.22	0.4
3	0.22	0
4	0.22	0
5	0.22	0
6	0.22	0
7	0.22	0
8	0.22	0
9	0.22	0
10	0.22	0
11	0.22	0
12	0.22	0
13	0.22	0
14	0.22	0
15	0.22	0
16	0.22	0
17	0.22	0
18	0.22	0
19	0.22	0
20	0.22	0
21	0.22	0
22	0.22	0
23	0.22	0
24	0.22	0
25	0.22	0
26	0.22	0
27	0.22	0
28	0.22	0
29	0.22	0
30	0.22	0
31	0.22	0
32	0.22	0
33	0.22	0
34	0.22	0
35	0.22	0
36	0.22	0
37	0.22	0
38	0.22	0
39	0.22	0
40	0.22	0
41	0.22	0
42	0.22	0
43	0.22	0
44	0.22	0
45	0.22	0
46	0.22	0
47	0.22	0
48	0.22	0
49	0.22	0
0	0.236	85.3
1	0.236	20.4
2	0.236	1.8
3	0.236	0.2
4	0.236	0
5	0.236	0
6	0.236	0
7	0.236	0
8	0.236	0
9	0.236	0
10	0.236	0
11	0.236	0
12	0.236	0
13	0.236	0
14	0.236	0
15	0.236	0
16	0.236	0
17	0.236	0
18	0.236	0
19	0.236	0
20	0.236	0
21	0.236	0
22	0.236	0
23	0.236	0
24	0.236	0
25	0.236	0
26	0.236	0
27	0.236	0
28	0.236	0
29	0.236	0
30	0.236	0
31	0.236	0
32	0.236	0
33	0.236	0
34	0.236	0
35	0.236	0
36	0.236	0
37	0.236	0
38	0.236	0
39	0.236	0
40	0.236	0
41	0.236	0
42	0.236	0
43	0.236	0
44	0.236	0
45	0.236	0
46	0.236	0
47	0.236	0
48	0.236	0
49	0.236	0
0	0.25	52.2
1	0.25	57.1
2	0.25	8
3	0.25	0
4	0.25	0
5	0.25	0
6	0.25	0
7	0.25	0
8	0.25	0
9	0.25	0
10	0.25	0
11	0.25	0
12	0.25	0
13	0.25	0
14	0.25	0
15	0.25	0
16	0.25	0
17	0.25	0
18	0.25	0
19	0.25	0
20	0.25	0
21	0.25	0
22	0.25	0
23	0.25	0
24	0.25	0
25	0.25	0
26	0.25	0
27	0.25	0
28	0.25	0
29	0.25	0
30	0.25	0
31	0.25	0
32	0.25	0
33	0.25	0
34	0.25	0
35	0.25	0
36	0.25	0
37	0.25	0
38	0.25	0
39	0.25	0
40	0.25	0
41	0.25	0
42	0.25	0
43	0.25	0
44	0.25	0
45	0.25	0
46	0.25	0
47	0.25	0
48	0.25	0
49	0.25	0
0	0.27	12.7
1	0.27	88.3
2	0.27	11.2
3	0.27	0.5
4	0.27	0
5	0.27	0
6	0.27	0
7	0.27	0
8	0.27	0
9	0.27	0
10	0.27	0
11	0.27	0
12	0.27	0
13	0.27	0
14	0.27	0
15	0.27	0
16	0.27	0
17	0.27	0
18	0.27	0
19	0.27	0
20	0.27	0
21	0.27	0
22	0.27	0
23	0.27	0
24	0.27	0
25	0.27	0
26	0.27	0
27	0.27	0
28	0.27	0
29	0.27	0
30	0.27	0
31	0.27	0
32	0.27	0
33	0.27	0
34	0.27	0
35	0.27	0
36	0.27	0
37	0.27	0
38	0.27	0
39	0.27	0
40	0.27	0
41	0.27	0
42	0.27	0
43	0.27	0
44	0.27	0
45	0.27	0
46	0.27	0
47	0.27	0
48	0.27	0
49	0.27	0
0	0.3	5.2
1	0.3	95.9
2	0.3	16
3	0.3	1
4	0.3	0
5	0.3	0
6	0.3	0
7	0.3	0
8	0.3	0
9	0.3	0
10	0.3	0
11	0.3	0
12	0.3	0
13	0.3	0
14	0.3	0
15	0.3	0
16	0.3	0
17	0.3	0
18	0.3	0
19	0.3	0
20	0.3	0
21	0.3	0
22	0.3	0
23	0.3	0
24	0.3	0
25	0.3	0
26	0.3	0
27	0.3	0
28	0.3	0
29	0.3	0
30	0.3	0
31	0.3	0
32	0.3	0
33	0.3	0
34	0.3	0
35	0.3	0
36	0.3	0
37	0.3	0
38	0.3	0
39	0.3	0
40	0.3	0
41	0.3	0
42	0.3	0
43	0.3	0
44	0.3	0
45	0.3	0
46	0.3	0
47	0.3	0
48	0.3	0
49	0.3	0
0	0.35	4.3
1	0.35	94.5
2	0.35	20.2
3	0.35	0.6
4	0.35	0
5	0.35	0
6	0.35	0
7	0.35	0
8	0.35	0
9	0.35	0
10	0.35	0
11	0.35	0
12	0.35	0
13	0.35	0
14	0.35	0
15	0.35	0
16	0.35	0
17	0.35	0
18	0.35	0
19	0.35	0
20	0.35	0
21	0.35	0
22	0.35	0
23	0.35	0
24	0.35	0
25	0.35	0
26	0.35	0
27	0.35	0
28	0.35	0
29	0.35	0
30	0.35	0
31	0.35	0
32	0.35	0
33	0.35	0
34	0.35	0
35	0.35	0
36	0.35	0
37	0.35	0
38	0.35	0
39	0.35	0
40	0.35	0
41	0.35	0
42	0.35	0
43	0.35	0
44	0.35	0
45	0.35	0
46	0.35	0
47	0.35	0
48	0.35	0
49	0.35	0
0	0.4	0.7
1	0.4	26
2	0.4	88.2
3	0.4	14
4	0.4	0.2
5	0.4	0
6	0.4	0
7	0.4	0
8	0.4	0
9	0.4	0
10	0.4	0
11	0.4	0
12	0.4	0
13	0.4	0
14	0.4	0
15	0.4	0
16	0.4	0
17	0.4	0
18	0.4	0
19	0.4	0
20	0.4	0
21	0.4	0
22	0.4	0
23	0.4	0
24	0.4	0
25	0.4	0
26	0.4	0
27	0.4	0
28	0.4	0
29	0.4	0
30	0.4	0
31	0.4	0
32	0.4	0
33	0.4	0
34	0.4	0
35	0.4	0
36	0.4	0
37	0.4	0
38	0.4	0
39	0.4	0
40	0.4	0
41	0.4	0
42	0.4	0
43	0.4	0
44	0.4	0
45	0.4	0
46	0.4	0
47	0.4	0
48	0.4	0
49	0.4	0
0	0.41	0
1	0.41	18.7
2	0.41	91.8
3	0.41	15.3
4	0.41	0.6
5	0.41	0.1
6	0.41	0
7	0.41	0
8	0.41	0
9	0.41	0
10	0.41	0
11	0.41	0
12	0.41	0
13	0.41	0
14	0.41	0
15	0.41	0
16	0.41	0
17	0.41	0
18	0.41	0
19	0.41	0
20	0.41	0
21	0.41	0
22	0.41	0
23	0.41	0
24	0.41	0
25	0.41	0
26	0.41	0
27	0.41	0
28	0.41	0
29	0.41	0
30	0.41	0
31	0.41	0
32	0.41	0
33	0.41	0
34	0.41	0
35	0.41	0
36	0.41	0
37	0.41	0
38	0.41	0
39	0.41	0
40	0.41	0
41	0.41	0
42	0.41	0
43	0.41	0
44	0.41	0
45	0.41	0
46	0.41	0
47	0.41	0
48	0.41	0
49	0.41	0
0	0.45	0.1
1	0.45	9.5
2	0.45	95.7
3	0.45	18.3
4	0.45	1
5	0.45	0.1
6	0.45	0
7	0.45	0
8	0.45	0
9	0.45	0
10	0.45	0
11	0.45	0
12	0.45	0
13	0.45	0
14	0.45	0
15	0.45	0
16	0.45	0
17	0.45	0
18	0.45	0
19	0.45	0
20	0.45	0
21	0.45	0
22	0.45	0
23	0.45	0
24	0.45	0
25	0.45	0
26	0.45	0
27	0.45	0
28	0.45	0
29	0.45	0
30	0.45	0
31	0.45	0
32	0.45	0
33	0.45	0
34	0.45	0
35	0.45	0
36	0.45	0
37	0.45	0
38	0.45	0
39	0.45	0
40	0.45	0
41	0.45	0
42	0.45	0
43	0.45	0
44	0.45	0
45	0.45	0
46	0.45	0
47	0.45	0
48	0.45	0
49	0.45	0
0	0.5	0
1	0.5	5
2	0.5	83.7
3	0.5	57
4	0.5	6.4
5	0.5	0.1
6	0.5	0
7	0.5	0
8	0.5	0
9	0.5	0
10	0.5	0
11	0.5	0
12	0.5	0
13	0.5	0
14	0.5	0
15	0.5	0
16	0.5	0
17	0.5	0
18	0.5	0
19	0.5	0
20	0.5	0
21	0.5	0
22	0.5	0
23	0.5	0
24	0.5	0
25	0.5	0
26	0.5	0
27	0.5	0
28	0.5	0
29	0.5	0
30	0.5	0
31	0.5	0
32	0.5	0
33	0.5	0
34	0.5	0
35	0.5	0
36	0.5	0
37	0.5	0
38	0.5	0
39	0.5	0
40	0.5	0
41	0.5	0
42	0.5	0
43	0.5	0
44	0.5	0
45	0.5	0
46	0.5	0
47	0.5	0
48	0.5	0
49	0.5	0
0	0.6	0
1	0.6	0
2	0.6	12.6
3	0.6	93.1
4	0.6	33.6
5	0.6	2.5
6	0.6	0
7	0.6	0
8	0.6	0
9	0.6	0
10	0.6	0
11	0.6	0
12	0.6	0
13	0.6	0
14	0.6	0
15	0.6	0
16	0.6	0
17	0.6	0
18	0.6	0
19	0.6	0
20	0.6	0
21	0.6	0
22	0.6	0
23	0.6	0
24	0.6	0
25	0.6	0
26	0.6	0
27	0.6	0
28	0.6	0
29	0.6	0
30	0.6	0
31	0.6	0
32	0.6	0
33	0.6	0
34	0.6	0
35	0.6	0
36	0.6	0
37	0.6	0
38	0.6	0
39	0.6	0
40	0.6	0
41	0.6	0
42	0.6	0
43	0.6	0
44	0.6	0
45	0.6	0
46	0.6	0
47	0.6	0
48	0.6	0
49	0.6	0
0	0.75	0
1	0.75	0
2	0.75	1.4
3	0.75	35.4
4	0.75	87.7
5	0.75	34.6
6	0.75	2.4
7	0.75	0.1
8	0.75	0
9	0.75	0
10	0.75	0
11	0.75	0
12	0.75	0
13	0.75	0
14	0.75	0
15	0.75	0
16	0.75	0
17	0.75	0
18	0.75	0
19	0.75	0
20	0.75	0
21	0.75	0
22	0.75	0
23	0.75	0
24	0.75	0
25	0.75	0
26	0.75	0
27	0.75	0
28	0.75	0
29	0.75	0
30	0.75	0
31	0.75	0
32	0.75	0
33	0.75	0
34	0.75	0
35	0.75	0
36	0.75	0
37	0.75	0
38	0.75	0
39	0.75	0
40	0.75	0
41	0.75	0
42	0.75	0
43	0.75	0
44	0.75	0
45	0.75	0
46	0.75	0
47	0.75	0
48	0.75	0
49	0.75	0
0	1	0
1	1	0
2	1	0
3	1	2.1
4	1	34.5
5	1	86.1
6	1	44.1
7	1	2.9
8	1	0.1
9	1	0.2
10	1	0.1
11	1	0
12	1	0
13	1	0
14	1	0
15	1	0
16	1	0
17	1	0
18	1	0
19	1	0
20	1	0
21	1	0
22	1	0
23	1	0
24	1	0
25	1	0
26	1	0
27	1	0
28	1	0
29	1	0
30	1	0
31	1	0
32	1	0
33	1	0
34	1	0
35	1	0
36	1	0
37	1	0
38	1	0
39	1	0
40	1	0
41	1	0
42	1	0
43	1	0
44	1	0
45	1	0
46	1	0
47	1	0
48	1	0
49	1	0
0	1.1	0
1	1.1	0
2	1.1	0
3	1.1	0.2
4	1.1	17
5	1.1	81.4
6	1.1	66.6
7	1.1	12.1
8	1.1	0.6
9	1.1	0.2
10	1.1	0
11	1.1	0
12	1.1	0
13	1.1	0
14	1.1	0
15	1.1	0
16	1.1	0
17	1.1	0
18	1.1	0
19	1.1	0
20	1.1	0
21	1.1	0
22	1.1	0
23	1.1	0
24	1.1	0
25	1.1	0
26	1.1	0
27	1.1	0
28	1.1	0
29	1.1	0
30	1.1	0
31	1.1	0
32	1.1	0
33	1.1	0
34	1.1	0
35	1.1	0
36	1.1	0
37	1.1	0
38	1.1	0
39	1.1	0
40	1.1	0
41	1.1	0
42	1.1	0
43	1.1	0
44	1.1	0
45	1.1	0
46	1.1	0
47	1.1	0
48	1.1	0
49	1.1	0
0	1.25	0
1	1.25	0
2	1.25	0
3	1.25	0
4	1.25	4.5
5	1.25	59
6	1.25	80.3
7	1.25	33.8
8	1.25	2.6
9	1.25	0.1
10	1.25	0
11	1.25	0
12	1.25	0
13	1.25	0
14	1.25	0
15	1.25	0
16	1.25	0
17	1.25	0
18	1.25	0
19	1.25	0
20	1.25	0
21	1.25	0
22	1.25	0
23	1.25	0
24	1.25	0
25	1.25	0
26	1.25	0
27	1.25	0
28	1.25	0
29	1.25	0
30	1.25	0
31	1.25	0
32	1.25	0
33	1.25	0
34	1.25	0
35	1.25	0
36	1.25	0
37	1.25	0
38	1.25	0
39	1.25	0
40	1.25	0
41	1.25	0
42	1.25	0
43	1.25	0
44	1.25	0
45	1.25	0
46	1.25	0
47	1.25	0
48	1.25	0
49	1.25	0
0	1.5	0
1	1.5	0
2	1.5	0
3	1.5	0
4	1.5	0.4
5	1.5	20.1
6	1.5	76.5
7	1.5	66.2
8	1.5	18.5
9	1.5	1.8
10	1.5	0.2
11	1.5	0
12	1.5	0
13	1.5	0
14	1.5	0
15	1.5	0
16	1.5	0
17	1.5	0
18	1.5	0
19	1.5	0
20	1.5	0
21	1.5	0
22	1.5	0
23	1.5	0
24	1.5	0
25	1.5	0
26	1.5	0
27	1.5	0
28	1.5	0
29	1.5	0
30	1.5	0
31	1.5	0
32	1.5	0
33	1.5	0
34	1.5	0
35	1.5	0
36	1.5	0
37	1.5	0
38	1.5	0
39	1.5	0
40	1.5	0
41	1.5	0
42	1.5	0
43	1.5	0
44	1.5	0
45	1.5	0
46	1.5	0
47	1.5	0
48	1.5	0
49	1.5	0
0	2	0
1	2	0
2	2	0
3	2	0
4	2	0
5	2	2.2
6	2	30.1
7	2	69.8
8	2	60.7
9	2	17.6
10	2	2.5
11	2	0.2
12	2	0
13	2	0
14	2	0
15	2	0
16	2	0
17	2	0
18	2	0
19	2	0
20	2	0
21	2	0
22	2	0
23	2	0
24	2	0
25	2	0
26	2	0
27	2	0
28	2	0
29	2	0
30	2	0
31	2	0
32	2	0
33	2	0
34	2	0
35	2	0
36	2	0
37	2	0
38	2	0
39	2	0
40	2	0
41	2	0
42	2	0
43	2	0
44	2	0
45	2	0
46	2	0
47	2	0
48	2	0
49	2	0
0	2.5	0
1	2.5	0
2	2.5	0
3	2.5	0
4	2.5	0
5	2.5	0.4
6	2.5	11.6
7	2.5	53.3
8	2.5	69.7
9	2.5	42.5
10	2.5	8.6
11	2.5	1.1
12	2.5	0.4
13	2.5	0.2
14	2.5	0.1
15	2.5	0
16	2.5	0
17	2.5	0
18	2.5	0
19	2.5	0
20	2.5	0
21	2.5	0
22	2.5	0
23	2.5	0
24	2.5	0
25	2.5	0
26	2.5	0
27	2.5	0
28	2.5	0
29	2.5	0
30	2.5	0
31	2.5	0
32	2.5	0
33	2.5	0
34	2.5	0
35	2.5	0
36	2.5	0
37	2.5	0
38	2.5	0
39	2.5	0
40	2.5	0
41	2.5	0
42	2.5	0
43	2.5	0
44	2.5	0
45	2.5	0
46	2.5	0
47	2.5	0
48	2.5	0
49	2.5	0
0	3	0
1	3	0
2	3	0
3	3	0
4	3	0
5	3	0.1
6	3	3.8
7	3	35.1
8	3	65.5
9	3	55.9
10	3	16.9
11	3	3.3
12	3	1.1
13	3	0.5
14	3	0.1
15	3	0.1
16	3	0
17	3	0
18	3	0
19	3	0
20	3	0
21	3	0
22	3	0
23	3	0
24	3	0
25	3	0
26	3	0
27	3	0
28	3	0
29	3	0
30	3	0
31	3	0
32	3	0
33	3	0
34	3	0
35	3	0
36	3	0
37	3	0
38	3	0
39	3	0
40	3	0
41	3	0
42	3	0
43	3	0
44	3	0
45	3	0
46	3	0
47	3	0
48	3	0
49	3	0
0	3.5	0
1	3.5	0
2	3.5	0
3	3.5	0
4	3.5	0
5	3.5	0
6	3.5	1.8
7	3.5	22.3
8	3.5	57.4
9	3.5	63
10	3.5	30.8
11	3.5	6.9
12	3.5	2.1
13	3.5	0.7
14	3.5	0.2
15	3.5	0.2
16	3.5	0.1
17	3.5	0
18	3.5	0
19	3.5	0
20	3.5	0
21	3.5	0
22	3.5	0
23	3.5	0
24	3.5	0
25	3.5	0
26	3.5	0
27	3.5	0
28	3.5	0
29	3.5	0
30	3.5	0
31	3.5	0
32	3.5	0
33	3.5	0
34	3.5	0
35	3.5	0
36	3.5	0
37	3.5	0
38	3.5	0
39	3.5	0
40	3.5	0
41	3.5	0
42	3.5	0
43	3.5	0
44	3.5	0
45	3.5	0
46	3.5	0
47	3.5	0
48	3.5	0
49	3.5	0
0	4	0
1	4	0
2	4	0
3	4	0
4	4	0
5	4	0
6	4	1.1
7	4	16.9
8	4	51.9
9	4	63.1
10	4	37
11	4	9.9
12	4	2.9
13	4	1.1
14	4	0.3
15	4	0.1
16	4	0
17	4	0
18	4	0
19	4	0
20	4	0
21	4	0
22	4	0
23	4	0
24	4	0
25	4	0
26	4	0
27	4	0
28	4	0
29	4	0
30	4	0
31	4	0
32	4	0
33	4	0
34	4	0
35	4	0
36	4	0
37	4	0
38	4	0
39	4	0
40	4	0
41	4	0
42	4	0
43	4	0
44	4	0
45	4	0
46	4	0
47	4	0
48	4	0
49	4	0
0	5	0
1	5	0
2	5	0
3	5	0
4	5	0
5	5	0
6	5	0.3
7	5	7.9
8	5	38.1
9	5	60.1
10	5	49.4
11	5	19.8
12	5	4.8
13	5	2
14	5	0.4
15	5	0
16	5	0
17	5	0.1
18	5	0.1
19	5	0.1
20	5	0.1
21	5	0
22	5	0
23	5	0
24	5	0
25	5	0
26	5	0
27	5	0
28	5	0
29	5	0
30	5	0
31	5	0
32	5	0
33	5	0
34	5	0
35	5	0
36	5	0
37	5	0
38	5	0
39	5	0
40	5	0
41	5	0
42	5	0
43	5	0
44	5	0
45	5	0
46	5	0
47	5	0
48	5	0
49	5	0
0	6	0
1	6	0
2	6	0
3	6	0
4	6	0
5	6	0
6	6	0
7	6	5.1
8	6	31.1
9	6	56.1
10	6	56.6
11	6	26.6
12	6	7.6
13	6	3.1
14	6	1.3
15	6	0.8
16	6	0.8
17	6	0.5
18	6	0.2
19	6	0.1
20	6	0
21	6	0
22	6	0
23	6	0
24	6	0
25	6	0
26	6	0
27	6	0
28	6	0
29	6	0
30	6	0
31	6	0
32	6	0
33	6	0
34	6	0
35	6	0
36	6	0
37	6	0
38	6	0
39	6	0
40	6	0
41	6	0
42	6	0
43	6	0
44	6	0
45	6	0
46	6	0
47	6	0
48	6	0
49	6	0
0	7.5	0
1	7.5	0
2	7.5	0
3	7.5	0
4	7.5	0
5	7.5	0
6	7.5	0.1
7	7.5	1.6
8	7.5	25.1
9	7.5	53.6
10	7.5	61.8
11	7.5	36
12	7.5	10.4
13	7.5	2.9
14	7.5	1.1
15	7.5	0.4
16	7.5	0.3
17	7.5	0.2
18	7.5	0.1
19	7.5	0
20	7.5	0
21	7.5	0
22	7.5	0
23	7.5	0
24	7.5	0
25	7.5	0
26	7.5	0
27	7.5	0
28	7.5	0
29	7.5	0
30	7.5	0
31	7.5	0
32	7.5	0
33	7.5	0
34	7.5	0
35	7.5	0
36	7.5	0
37	7.5	0
38	7.5	0
39	7.5	0
40	7.5	0
41	7.5	0
42	7.5	0
43	7.5	0
44	7.5	0
45	7.5	0
46	7.5	0
47	7.5	0
48	7.5	0
49	7.5	0
0	10	0
1	10	0
2	10	0
3	10	0
4	10	0
5	10	0
6	10	0
7	10	2.1
8	10	20.3
9	10	48.4
10	10	60.7
11	10	44.3
12	10	18.2
13	10	6
14	10	1.8
15	10	0.6
16	10	0.1
17	10	0
18	10	0
19	10	0.1
20	10	0.1
21	10	0.1
22	10	0
23	10	0
24	10	0
25	10	0
26	10	0
27	10	0
28	10	0
29	10	0
30	10	0
31	10	0
32	10	0
33	10	0
34	10	0
35	10	0
36	10	0
37	10	0
38	10	0
39	10	0
40	10	0
41	10	0
42	10	0
43	10	0
44	10	0
45	10	0
46	10	0
47	10	0
48	10	0
49	10	0
0	20	0
1	20	0
2	20	0
3	20	0
4	20	0
5	20	0
6	20	0
7	20	0.2
8	20	14
9	20	40.4
10	20	58.4
11	20	57.8
12	20	34
13	20	12.3
14	20	4.2
15	20	1.2
16	20	0.7
17	20	0.4
18	20	0.2
19	20	0.1
20	20	0.2
21	20	0.2
22	20	0.2
23	20	0
24	20	0
25	20	0
26	20	0
27	20	0
28	20	0
29	20	0
30	20	0
31	20	0
32	20	0
33	20	0
34	20	0
35	20	0
36	20	0
37	20	0
38	20	0
39	20	0
40	20	0
41	20	0
42	20	0
43	20	0
44	20	0
45	20	0
46	20	0
47	20	0
48	20	0
49	20	0
