# Supplementary material for: How long to rest in unpredictably changing habitats?
Source: PLoS One. 2017 Apr 18;12(4):e0175927. doi: 10.1371/journal.pone.0175927 (PMC5395243; doi:10.1371/journal.pone.0175927)
Supplement: S1 Figure Data — (ZIP) [file pone.0175927.s010.zip › Fig4.txt]

Data for the Figure 4
X - length of offspring diapause [generations]
Y - population fluctuations in relative values [SD of K]
Z - cumulative proportion of all offspring of a given kind (remining in diapause for a different number of generations)
formed by the most succesfull life strategies at the end of the competition test (after 5000 generations)
X	Y	Z
0	0	100.0
1	0	0.0
2	0	0.0
3	0	0.0
4	0	0.0
5	0	0.0
6	0	0.0
7	0	0.0
8	0	0.0
9	0	0.0
10	0	0.0
11	0	0.0
12	0	0.0
13	0	0.0
14	0	0.0
15	0	0.0
16	0	0.0
17	0	0.0
18	0	0.0
19	0	0.0
20	0	0.0
21	0	0.0
22	0	0.0
23	0	0.0
24	0	0.0
25	0	0.0
26	0	0.0
27	0	0.0
28	0	0.0
29	0	0.0
30	0	0.0
31	0	0.0
32	0	0.0
33	0	0.0
34	0	0.0
35	0	0.0
36	0	0.0
37	0	0.0
38	0	0.0
39	0	0.0
40	0	0.0
41	0	0.0
42	0	0.0
43	0	0.0
44	0	0.0
45	0	0.0
46	0	0.0
47	0	0.0
48	0	0.0
49	0	0.0
0	0.02	100.0
1	0.02	0.0
2	0.02	0.0
3	0.02	0.0
4	0.02	0.0
5	0.02	0.0
6	0.02	0.0
7	0.02	0.0
8	0.02	0.0
9	0.02	0.0
10	0.02	0.0
11	0.02	0.0
12	0.02	0.0
13	0.02	0.0
14	0.02	0.0
15	0.02	0.0
16	0.02	0.0
17	0.02	0.0
18	0.02	0.0
19	0.02	0.0
20	0.02	0.0
21	0.02	0.0
22	0.02	0.0
23	0.02	0.0
24	0.02	0.0
25	0.02	0.0
26	0.02	0.0
27	0.02	0.0
28	0.02	0.0
29	0.02	0.0
30	0.02	0.0
31	0.02	0.0
32	0.02	0.0
33	0.02	0.0
34	0.02	0.0
35	0.02	0.0
36	0.02	0.0
37	0.02	0.0
38	0.02	0.0
39	0.02	0.0
40	0.02	0.0
41	0.02	0.0
42	0.02	0.0
43	0.02	0.0
44	0.02	0.0
45	0.02	0.0
46	0.02	0.0
47	0.02	0.0
48	0.02	0.0
49	0.02	0.0
0	0.05	100.0
1	0.05	0.0
2	0.05	0.0
3	0.05	0.0
4	0.05	0.0
5	0.05	0.0
6	0.05	0.0
7	0.05	0.0
8	0.05	0.0
9	0.05	0.0
10	0.05	0.0
11	0.05	0.0
12	0.05	0.0
13	0.05	0.0
14	0.05	0.0
15	0.05	0.0
16	0.05	0.0
17	0.05	0.0
18	0.05	0.0
19	0.05	0.0
20	0.05	0.0
21	0.05	0.0
22	0.05	0.0
23	0.05	0.0
24	0.05	0.0
25	0.05	0.0
26	0.05	0.0
27	0.05	0.0
28	0.05	0.0
29	0.05	0.0
30	0.05	0.0
31	0.05	0.0
32	0.05	0.0
33	0.05	0.0
34	0.05	0.0
35	0.05	0.0
36	0.05	0.0
37	0.05	0.0
38	0.05	0.0
39	0.05	0.0
40	0.05	0.0
41	0.05	0.0
42	0.05	0.0
43	0.05	0.0
44	0.05	0.0
45	0.05	0.0
46	0.05	0.0
47	0.05	0.0
48	0.05	0.0
49	0.05	0.0
0	0.074	100.0
1	0.074	0.0
2	0.074	0.0
3	0.074	0.0
4	0.074	0.0
5	0.074	0.0
6	0.074	0.0
7	0.074	0.0
8	0.074	0.0
9	0.074	0.0
10	0.074	0.0
11	0.074	0.0
12	0.074	0.0
13	0.074	0.0
14	0.074	0.0
15	0.074	0.0
16	0.074	0.0
17	0.074	0.0
18	0.074	0.0
19	0.074	0.0
20	0.074	0.0
21	0.074	0.0
22	0.074	0.0
23	0.074	0.0
24	0.074	0.0
25	0.074	0.0
26	0.074	0.0
27	0.074	0.0
28	0.074	0.0
29	0.074	0.0
30	0.074	0.0
31	0.074	0.0
32	0.074	0.0
33	0.074	0.0
34	0.074	0.0
35	0.074	0.0
36	0.074	0.0
37	0.074	0.0
38	0.074	0.0
39	0.074	0.0
40	0.074	0.0
41	0.074	0.0
42	0.074	0.0
43	0.074	0.0
44	0.074	0.0
45	0.074	0.0
46	0.074	0.0
47	0.074	0.0
48	0.074	0.0
49	0.074	0.0
0	0.1	100.0
1	0.1	0.0
2	0.1	0.0
3	0.1	0.0
4	0.1	0.0
5	0.1	0.0
6	0.1	0.0
7	0.1	0.0
8	0.1	0.0
9	0.1	0.0
10	0.1	0.0
11	0.1	0.0
12	0.1	0.0
13	0.1	0.0
14	0.1	0.0
15	0.1	0.0
16	0.1	0.0
17	0.1	0.0
18	0.1	0.0
19	0.1	0.0
20	0.1	0.0
21	0.1	0.0
22	0.1	0.0
23	0.1	0.0
24	0.1	0.0
25	0.1	0.0
26	0.1	0.0
27	0.1	0.0
28	0.1	0.0
29	0.1	0.0
30	0.1	0.0
31	0.1	0.0
32	0.1	0.0
33	0.1	0.0
34	0.1	0.0
35	0.1	0.0
36	0.1	0.0
37	0.1	0.0
38	0.1	0.0
39	0.1	0.0
40	0.1	0.0
41	0.1	0.0
42	0.1	0.0
43	0.1	0.0
44	0.1	0.0
45	0.1	0.0
46	0.1	0.0
47	0.1	0.0
48	0.1	0.0
49	0.1	0.0
0	0.15	100.0
1	0.15	0.0
2	0.15	0.0
3	0.15	0.0
4	0.15	0.0
5	0.15	0.0
6	0.15	0.0
7	0.15	0.0
8	0.15	0.0
9	0.15	0.0
10	0.15	0.0
11	0.15	0.0
12	0.15	0.0
13	0.15	0.0
14	0.15	0.0
15	0.15	0.0
16	0.15	0.0
17	0.15	0.0
18	0.15	0.0
19	0.15	0.0
20	0.15	0.0
21	0.15	0.0
22	0.15	0.0
23	0.15	0.0
24	0.15	0.0
25	0.15	0.0
26	0.15	0.0
27	0.15	0.0
28	0.15	0.0
29	0.15	0.0
30	0.15	0.0
31	0.15	0.0
32	0.15	0.0
33	0.15	0.0
34	0.15	0.0
35	0.15	0.0
36	0.15	0.0
37	0.15	0.0
38	0.15	0.0
39	0.15	0.0
40	0.15	0.0
41	0.15	0.0
42	0.15	0.0
43	0.15	0.0
44	0.15	0.0
45	0.15	0.0
46	0.15	0.0
47	0.15	0.0
48	0.15	0.0
49	0.15	0.0
0	0.2	99.6
1	0.2	0.4
2	0.2	0.0
3	0.2	0.0
4	0.2	0.0
5	0.2	0.0
6	0.2	0.0
7	0.2	0.0
8	0.2	0.0
9	0.2	0.0
10	0.2	0.0
11	0.2	0.0
12	0.2	0.0
13	0.2	0.0
14	0.2	0.0
15	0.2	0.0
16	0.2	0.0
17	0.2	0.0
18	0.2	0.0
19	0.2	0.0
20	0.2	0.0
21	0.2	0.0
22	0.2	0.0
23	0.2	0.0
24	0.2	0.0
25	0.2	0.0
26	0.2	0.0
27	0.2	0.0
28	0.2	0.0
29	0.2	0.0
30	0.2	0.0
31	0.2	0.0
32	0.2	0.0
33	0.2	0.0
34	0.2	0.0
35	0.2	0.0
36	0.2	0.0
37	0.2	0.0
38	0.2	0.0
39	0.2	0.0
40	0.2	0.0
41	0.2	0.0
42	0.2	0.0
43	0.2	0.0
44	0.2	0.0
45	0.2	0.0
46	0.2	0.0
47	0.2	0.0
48	0.2	0.0
49	0.2	0.0
0	0.25	81.2
1	0.25	18.8
2	0.25	0.1
3	0.25	0.1
4	0.25	0.1
5	0.25	0.1
6	0.25	0.1
7	0.25	0.1
8	0.25	0.0
9	0.25	0.0
10	0.25	0.0
11	0.25	0.0
12	0.25	0.0
13	0.25	0.0
14	0.25	0.0
15	0.25	0.0
16	0.25	0.0
17	0.25	0.0
18	0.25	0.0
19	0.25	0.0
20	0.25	0.0
21	0.25	0.0
22	0.25	0.0
23	0.25	0.0
24	0.25	0.0
25	0.25	0.0
26	0.25	0.0
27	0.25	0.0
28	0.25	0.0
29	0.25	0.0
30	0.25	0.0
31	0.25	0.0
32	0.25	0.0
33	0.25	0.0
34	0.25	0.0
35	0.25	0.0
36	0.25	0.0
37	0.25	0.0
38	0.25	0.0
39	0.25	0.0
40	0.25	0.0
41	0.25	0.0
42	0.25	0.0
43	0.25	0.0
44	0.25	0.0
45	0.25	0.0
46	0.25	0.0
47	0.25	0.0
48	0.25	0.0
49	0.25	0.0
0	0.35	60.5
1	0.35	38.0
2	0.35	1.4
3	0.35	0.0
4	0.35	0.0
5	0.35	0.0
6	0.35	0.0
7	0.35	0.0
8	0.35	0.0
9	0.35	0.0
10	0.35	0.0
11	0.35	0.0
12	0.35	0.0
13	0.35	0.0
14	0.35	0.0
15	0.35	0.0
16	0.35	0.0
17	0.35	0.0
18	0.35	0.0
19	0.35	0.0
20	0.35	0.0
21	0.35	0.0
22	0.35	0.0
23	0.35	0.0
24	0.35	0.0
25	0.35	0.0
26	0.35	0.0
27	0.35	0.0
28	0.35	0.0
29	0.35	0.0
30	0.35	0.0
31	0.35	0.0
32	0.35	0.0
33	0.35	0.0
34	0.35	0.0
35	0.35	0.0
36	0.35	0.0
37	0.35	0.0
38	0.35	0.0
39	0.35	0.0
40	0.35	0.0
41	0.35	0.0
42	0.35	0.0
43	0.35	0.0
44	0.35	0.0
45	0.35	0.0
46	0.35	0.0
47	0.35	0.0
48	0.35	0.0
49	0.35	0.0
0	0.5	33.9
1	0.5	30.5
2	0.5	26.2
3	0.5	8.8
4	0.5	0.6
5	0.5	0.0
6	0.5	0.0
7	0.5	0.0
8	0.5	0.0
9	0.5	0.0
10	0.5	0.0
11	0.5	0.0
12	0.5	0.0
13	0.5	0.0
14	0.5	0.0
15	0.5	0.0
16	0.5	0.0
17	0.5	0.0
18	0.5	0.0
19	0.5	0.0
20	0.5	0.0
21	0.5	0.0
22	0.5	0.0
23	0.5	0.0
24	0.5	0.0
25	0.5	0.0
26	0.5	0.0
27	0.5	0.0
28	0.5	0.0
29	0.5	0.0
30	0.5	0.0
31	0.5	0.0
32	0.5	0.0
33	0.5	0.0
34	0.5	0.0
35	0.5	0.0
36	0.5	0.0
37	0.5	0.0
38	0.5	0.0
39	0.5	0.0
40	0.5	0.0
41	0.5	0.0
42	0.5	0.0
43	0.5	0.0
44	0.5	0.0
45	0.5	0.0
46	0.5	0.0
47	0.5	0.0
48	0.5	0.0
49	0.5	0.0
0	0.75	23.8
1	0.75	21.4
2	0.75	20.4
3	0.75	17.4
4	0.75	13.3
5	0.75	3.4
6	0.75	0.3
7	0.75	0.0
8	0.75	0.0
9	0.75	0.0
10	0.75	0.0
11	0.75	0.0
12	0.75	0.0
13	0.75	0.0
14	0.75	0.0
15	0.75	0.0
16	0.75	0.0
17	0.75	0.0
18	0.75	0.0
19	0.75	0.0
20	0.75	0.0
21	0.75	0.0
22	0.75	0.0
23	0.75	0.0
24	0.75	0.0
25	0.75	0.0
26	0.75	0.0
27	0.75	0.0
28	0.75	0.0
29	0.75	0.0
30	0.75	0.0
31	0.75	0.0
32	0.75	0.0
33	0.75	0.0
34	0.75	0.0
35	0.75	0.0
36	0.75	0.0
37	0.75	0.0
38	0.75	0.0
39	0.75	0.0
40	0.75	0.0
41	0.75	0.0
42	0.75	0.0
43	0.75	0.0
44	0.75	0.0
45	0.75	0.0
46	0.75	0.0
47	0.75	0.0
48	0.75	0.0
49	0.75	0.0
0	1	19.5
1	1	18.0
2	1	17.0
3	1	15.4
4	1	14.0
5	1	11.1
6	1	4.2
7	1	0.7
8	1	0.1
9	1	0.0
10	1	0.0
11	1	0.0
12	1	0.0
13	1	0.0
14	1	0.0
15	1	0.0
16	1	0.0
17	1	0.0
18	1	0.0
19	1	0.0
20	1	0.0
21	1	0.0
22	1	0.0
23	1	0.0
24	1	0.0
25	1	0.0
26	1	0.0
27	1	0.0
28	1	0.0
29	1	0.0
30	1	0.0
31	1	0.0
32	1	0.0
33	1	0.0
34	1	0.0
35	1	0.0
36	1	0.0
37	1	0.0
38	1	0.0
39	1	0.0
40	1	0.0
41	1	0.0
42	1	0.0
43	1	0.0
44	1	0.0
45	1	0.0
46	1	0.0
47	1	0.0
48	1	0.0
49	1	0.0
0	1.5	15.9
1	1.5	15.0
2	1.5	14.4
3	1.5	13.2
4	1.5	12.2
5	1.5	11.1
6	1.5	10.1
7	1.5	5.8
8	1.5	1.9
9	1.5	0.3
10	1.5	0.0
11	1.5	0.0
12	1.5	0.0
13	1.5	0.0
14	1.5	0.0
15	1.5	0.0
16	1.5	0.0
17	1.5	0.0
18	1.5	0.0
19	1.5	0.0
20	1.5	0.0
21	1.5	0.0
22	1.5	0.0
23	1.5	0.0
24	1.5	0.0
25	1.5	0.0
26	1.5	0.0
27	1.5	0.0
28	1.5	0.0
29	1.5	0.0
30	1.5	0.0
31	1.5	0.0
32	1.5	0.0
33	1.5	0.0
34	1.5	0.0
35	1.5	0.0
36	1.5	0.0
37	1.5	0.0
38	1.5	0.0
39	1.5	0.0
40	1.5	0.0
41	1.5	0.0
42	1.5	0.0
43	1.5	0.0
44	1.5	0.0
45	1.5	0.0
46	1.5	0.0
47	1.5	0.0
48	1.5	0.0
49	1.5	0.0
0	2	14.3
1	2	13.8
2	2	12.9
3	2	12.1
4	2	11.3
5	2	10.3
6	2	9.8
7	2	8.4
8	2	5.0
9	2	1.7
10	2	0.4
11	2	0.1
12	2	0.0
13	2	0.0
14	2	0.0
15	2	0.0
16	2	0.0
17	2	0.0
18	2	0.0
19	2	0.0
20	2	0.0
21	2	0.0
22	2	0.0
23	2	0.0
24	2	0.0
25	2	0.0
26	2	0.0
27	2	0.0
28	2	0.0
29	2	0.0
30	2	0.0
31	2	0.0
32	2	0.0
33	2	0.0
34	2	0.0
35	2	0.0
36	2	0.0
37	2	0.0
38	2	0.0
39	2	0.0
40	2	0.0
41	2	0.0
42	2	0.0
43	2	0.0
44	2	0.0
45	2	0.0
46	2	0.0
47	2	0.0
48	2	0.0
49	2	0.0
0	3.5	12.8
1	3.5	11.9
2	3.5	11.4
3	3.5	10.7
4	3.5	10.2
5	3.5	9.3
6	3.5	9.0
7	3.5	8.4
8	3.5	7.4
9	3.5	5.3
10	3.5	2.5
11	3.5	0.8
12	3.5	0.2
13	3.5	0.1
14	3.5	0.0
15	3.5	0.0
16	3.5	0.0
17	3.5	0.0
18	3.5	0.0
19	3.5	0.0
20	3.5	0.0
21	3.5	0.0
22	3.5	0.0
23	3.5	0.0
24	3.5	0.0
25	3.5	0.0
26	3.5	0.0
27	3.5	0.0
28	3.5	0.0
29	3.5	0.0
30	3.5	0.0
31	3.5	0.0
32	3.5	0.0
33	3.5	0.0
34	3.5	0.0
35	3.5	0.0
36	3.5	0.0
37	3.5	0.0
38	3.5	0.0
39	3.5	0.0
40	3.5	0.0
41	3.5	0.0
42	3.5	0.0
43	3.5	0.0
44	3.5	0.0
45	3.5	0.0
46	3.5	0.0
47	3.5	0.0
48	3.5	0.0
49	3.5	0.0
0	5	12.0
1	5	11.3
2	5	11.1
3	5	10.4
4	5	9.7
5	5	9.0
6	5	8.4
7	5	8.0
8	5	7.6
9	5	6.4
10	5	3.8
11	5	1.6
12	5	0.5
13	5	0.2
14	5	0.0
15	5	0.0
16	5	0.0
17	5	0.0
18	5	0.0
19	5	0.0
20	5	0.0
21	5	0.0
22	5	0.0
23	5	0.0
24	5	0.0
25	5	0.0
26	5	0.0
27	5	0.0
28	5	0.0
29	5	0.0
30	5	0.0
31	5	0.0
32	5	0.0
33	5	0.0
34	5	0.0
35	5	0.0
36	5	0.0
37	5	0.0
38	5	0.0
39	5	0.0
40	5	0.0
41	5	0.0
42	5	0.0
43	5	0.0
44	5	0.0
45	5	0.0
46	5	0.0
47	5	0.0
48	5	0.0
49	5	0.0
0	7.5	11.7
1	7.5	10.7
2	7.5	10.5
3	7.5	9.8
4	7.5	9.1
5	7.5	8.7
6	7.5	8.1
7	7.5	7.7
8	7.5	7.4
9	7.5	6.8
10	7.5	5.3
11	7.5	2.5
12	7.5	1.0
13	7.5	0.4
14	7.5	0.2
15	7.5	0.1
16	7.5	0.0
17	7.5	0.0
18	7.5	0.0
19	7.5	0.0
20	7.5	0.0
21	7.5	0.0
22	7.5	0.0
23	7.5	0.0
24	7.5	0.0
25	7.5	0.0
26	7.5	0.0
27	7.5	0.0
28	7.5	0.0
29	7.5	0.0
30	7.5	0.0
31	7.5	0.0
32	7.5	0.0
33	7.5	0.0
34	7.5	0.0
35	7.5	0.0
36	7.5	0.0
37	7.5	0.0
38	7.5	0.0
39	7.5	0.0
40	7.5	0.0
41	7.5	0.0
42	7.5	0.0
43	7.5	0.0
44	7.5	0.0
45	7.5	0.0
46	7.5	0.0
47	7.5	0.0
48	7.5	0.0
49	7.5	0.0
0	10	11.6
1	10	10.8
2	10	9.9
3	10	9.6
4	10	9.2
5	10	8.6
6	10	8.1
7	10	7.5
8	10	7.2
9	10	6.7
10	10	5.5
11	10	3.1
12	10	1.3
13	10	0.4
14	10	0.2
15	10	0.1
16	10	0.0
17	10	0.0
18	10	0.0
19	10	0.0
20	10	0.0
21	10	0.0
22	10	0.0
23	10	0.0
24	10	0.0
25	10	0.0
26	10	0.0
27	10	0.0
28	10	0.0
29	10	0.0
30	10	0.0
31	10	0.0
32	10	0.0
33	10	0.0
34	10	0.0
35	10	0.0
36	10	0.0
37	10	0.0
38	10	0.0
39	10	0.0
40	10	0.0
41	10	0.0
42	10	0.0
43	10	0.0
44	10	0.0
45	10	0.0
46	10	0.0
47	10	0.0
48	10	0.0
49	10	0.0
