# Supplementary material for: How long to rest in unpredictably changing habitats?
Source: PLoS One. 2017 Apr 18;12(4):e0175927. doi: 10.1371/journal.pone.0175927 (PMC5395243; doi:10.1371/journal.pone.0175927)
Supplement: S1 Figure Data — (ZIP) [file pone.0175927.s010.zip › Fig5.txt]

Data for the figure 5
X - lD of competing life strategies
Y - assumed mortality of dormant forms [% per generation in dormancy]
Z - mean (over 1000 trials) survivorship of the life strategies during the tested period (5000 generations)
X	Y	Z
0	0	0
1	0	0
2	0	0
3	0	0
4	0	0
5	0	0
6	0	0
7	0	0
8	0	0
9	0	0
10	0	0
11	0	0
12	0	0
13	0	0
14	0	0.4
15	0	1
16	0	3.5
17	0	8.4
18	0	14.2
19	0	25.7
20	0	37.4
21	0	46.9
22	0	53.6
23	0	58.3
24	0	62.5
25	0	63.3
26	0	67.7
27	0	68.8
28	0	66.5
29	0	64.3
30	0	67.1
31	0	63.7
32	0	64.2
33	0	60.8
34	0	65.4
35	0	64.6
36	0	63
37	0	62.7
38	0	60
39	0	62.6
40	0	60.8
41	0	59.7
42	0	53.9
43	0	58.8
44	0	59.1
45	0	57.4
46	0	56.8
47	0	54.7
48	0	55.4
49	0	53
0	0.01	0
1	0.01	0
2	0.01	0
3	0.01	0
4	0.01	0
5	0.01	0
6	0.01	0
7	0.01	0
8	0.01	0
9	0.01	0
10	0.01	0
11	0.01	0
12	0.01	0
13	0.01	0
14	0.01	0.3
15	0.01	1.9
16	0.01	6
17	0.01	9.9
18	0.01	18.7
19	0.01	33.3
20	0.01	42.5
21	0.01	51.5
22	0.01	57.1
23	0.01	56.8
24	0.01	61.3
25	0.01	60.2
26	0.01	64.5
27	0.01	63.6
28	0.01	66
29	0.01	68.3
30	0.01	64.2
31	0.01	65.1
32	0.01	65
33	0.01	64.2
34	0.01	65.1
35	0.01	61.8
36	0.01	59.5
37	0.01	61.9
38	0.01	59.1
39	0.01	60.7
40	0.01	60.8
41	0.01	57.3
42	0.01	57
43	0.01	56
44	0.01	56.1
45	0.01	57
46	0.01	53.5
47	0.01	53.1
48	0.01	55.4
49	0.01	50.5
0	0.05	0
1	0.05	0
2	0.05	0
3	0.05	0
4	0.05	0
5	0.05	0
6	0.05	0
7	0.05	0
8	0.05	0
9	0.05	0
10	0.05	0
11	0.05	0
12	0.05	0
13	0.05	0.3
14	0.05	2.5
15	0.05	6.3
16	0.05	16.8
17	0.05	24.2
18	0.05	37.8
19	0.05	46.5
20	0.05	54.3
21	0.05	58.3
22	0.05	62.2
23	0.05	61.9
24	0.05	65.5
25	0.05	64.4
26	0.05	66.2
27	0.05	65.3
28	0.05	64.2
29	0.05	63.2
30	0.05	62.9
31	0.05	63.9
32	0.05	61.9
33	0.05	61.7
34	0.05	58.1
35	0.05	60.3
36	0.05	56.3
37	0.05	55.3
38	0.05	57
39	0.05	54.9
40	0.05	56.1
41	0.05	53.7
42	0.05	47.4
43	0.05	52
44	0.05	50
45	0.05	48.8
46	0.05	46.8
47	0.05	47.7
48	0.05	45
49	0.05	39.7
0	0.1	0
1	0.1	0
2	0.1	0
3	0.1	0
4	0.1	0
5	0.1	0
6	0.1	0
7	0.1	0
8	0.1	0
9	0.1	0
10	0.1	0
11	0.1	0
12	0.1	0.2
13	0.1	1.1
14	0.1	6.8
15	0.1	18.4
16	0.1	33.1
17	0.1	45.2
18	0.1	52
19	0.1	59.9
20	0.1	66.3
21	0.1	67.1
22	0.1	64.9
23	0.1	65.2
24	0.1	67.6
25	0.1	66.9
26	0.1	63
27	0.1	67.8
28	0.1	64
29	0.1	62.2
30	0.1	59.9
31	0.1	58.1
32	0.1	60.4
33	0.1	54.2
34	0.1	54.7
35	0.1	55.2
36	0.1	50.2
37	0.1	49.2
38	0.1	45.4
39	0.1	45.4
40	0.1	45
41	0.1	42.3
42	0.1	37.4
43	0.1	37.4
44	0.1	39.6
45	0.1	38.7
46	0.1	36.3
47	0.1	35.8
48	0.1	34.5
49	0.1	31.1
0	0.2	0
1	0.2	0
2	0.2	0
3	0.2	0
4	0.2	0
5	0.2	0
6	0.2	0
7	0.2	0
8	0.2	0
9	0.2	0
10	0.2	0
11	0.2	0.4
12	0.2	3.7
13	0.2	13.4
14	0.2	36.5
15	0.2	50
16	0.2	60.2
17	0.2	66.6
18	0.2	67.9
19	0.2	70.4
20	0.2	70.9
21	0.2	65.8
22	0.2	62.9
23	0.2	64.8
24	0.2	61.2
25	0.2	58.4
26	0.2	53.8
27	0.2	54.1
28	0.2	51.9
29	0.2	47.4
30	0.2	47.2
31	0.2	44.6
32	0.2	41.9
33	0.2	40.1
34	0.2	35.9
35	0.2	30.4
36	0.2	30.9
37	0.2	28.7
38	0.2	28
39	0.2	26.4
40	0.2	23.8
41	0.2	19.8
42	0.2	19.2
43	0.2	17.4
44	0.2	17.3
45	0.2	15.6
46	0.2	14.8
47	0.2	12.2
48	0.2	10.9
49	0.2	8.6
0	0.3	0
1	0.3	0
2	0.3	0
3	0.3	0
4	0.3	0
5	0.3	0
6	0.3	0
7	0.3	0
8	0.3	0
9	0.3	0
10	0.3	0.7
11	0.3	5.3
12	0.3	21.5
13	0.3	44.2
14	0.3	59
15	0.3	67.7
16	0.3	70.3
17	0.3	69.4
18	0.3	70.6
19	0.3	66.6
20	0.3	67.1
21	0.3	63.3
22	0.3	58.5
23	0.3	52.9
24	0.3	50.8
25	0.3	45.2
26	0.3	42.3
27	0.3	37.3
28	0.3	32.3
29	0.3	31.2
30	0.3	26.6
31	0.3	22.2
32	0.3	22.1
33	0.3	18.6
34	0.3	13.8
35	0.3	11.4
36	0.3	10.2
37	0.3	10.8
38	0.3	10.1
39	0.3	7.7
40	0.3	7.2
41	0.3	5.5
42	0.3	4.5
43	0.3	4.1
44	0.3	3.9
45	0.3	2.3
46	0.3	3.4
47	0.3	2.1
48	0.3	1.7
49	0.3	1.6
0	0.4	0
1	0.4	0
2	0.4	0
3	0.4	0
4	0.4	0
5	0.4	0
6	0.4	0
7	0.4	0
8	0.4	0
9	0.4	0.1
10	0.4	3.6
11	0.4	20.6
12	0.4	43.3
13	0.4	66.9
14	0.4	69.1
15	0.4	72.5
16	0.4	73.1
17	0.4	72.1
18	0.4	67.5
19	0.4	60.7
20	0.4	59.4
21	0.4	51.8
22	0.4	49.2
23	0.4	39.9
24	0.4	35.8
25	0.4	30.2
26	0.4	24.7
27	0.4	19.4
28	0.4	18.7
29	0.4	15.2
30	0.4	11
31	0.4	8.7
32	0.4	7
33	0.4	6.6
34	0.4	3.2
35	0.4	3.2
36	0.4	3.1
37	0.4	1.9
38	0.4	1.7
39	0.4	1
40	0.4	0.7
41	0.4	0.7
42	0.4	0.6
43	0.4	0.3
44	0.4	0.4
45	0.4	0.1
46	0.4	0.1
47	0.4	0.2
48	0.4	0.2
49	0.4	0
0	0.5	0
1	0.5	0
2	0.5	0
3	0.5	0
4	0.5	0
5	0.5	0
6	0.5	0
7	0.5	0
8	0.5	0.1
9	0.5	1.7
10	0.5	17.1
11	0.5	45.8
12	0.5	62.8
13	0.5	74
14	0.5	75.3
15	0.5	71.7
16	0.5	67.3
17	0.5	63.4
18	0.5	61.3
19	0.5	53.6
20	0.5	47.5
21	0.5	39.8
22	0.5	31.9
23	0.5	25.5
24	0.5	21
25	0.5	14
26	0.5	12.3
27	0.5	9.7
28	0.5	5.7
29	0.5	3.4
30	0.5	2.7
31	0.5	1.2
32	0.5	1.1
33	0.5	0.7
34	0.5	0.5
35	0.5	0.9
36	0.5	0.9
37	0.5	0.1
38	0.5	0.2
39	0.5	0.1
40	0.5	0.2
41	0.5	0
42	0.5	0
43	0.5	0
44	0.5	0
45	0.5	0
46	0.5	0
47	0.5	0
48	0.5	0
49	0.5	0
0	0.6	0
1	0.6	0
2	0.6	0
3	0.6	0
4	0.6	0
5	0.6	0
6	0.6	0
7	0.6	0
8	0.6	1
9	0.6	9
10	0.6	34.6
11	0.6	65
12	0.6	73.6
13	0.6	75
14	0.6	76.8
15	0.6	69
16	0.6	65.2
17	0.6	58.8
18	0.6	52.2
19	0.6	40.4
20	0.6	28.4
21	0.6	23.6
22	0.6	13.4
23	0.6	12.4
24	0.6	10.2
25	0.6	5
26	0.6	3.2
27	0.6	2
28	0.6	1
29	0.6	0.4
30	0.6	0.2
31	0.6	0
32	0.6	0
33	0.6	0
34	0.6	0
35	0.6	0
36	0.6	0
37	0.6	0
38	0.6	0
39	0.6	0
40	0.6	0
41	0.6	0
42	0.6	0
43	0.6	0
44	0.6	0
45	0.6	0
46	0.6	0
47	0.6	0
48	0.6	0
49	0.6	0
0	0.7	0
1	0.7	0
2	0.7	0
3	0.7	0
4	0.7	0
5	0.7	0
6	0.7	0
7	0.7	0
8	0.7	0.8
9	0.7	19.8
10	0.7	51.6
11	0.7	73.2
12	0.7	77.6
13	0.7	75.2
14	0.7	72.2
15	0.7	62.8
16	0.7	52
17	0.7	46.4
18	0.7	35.6
19	0.7	27.4
20	0.7	16
21	0.7	12.6
22	0.7	6.6
23	0.7	3
24	0.7	2.6
25	0.7	1.6
26	0.7	1
27	0.7	0.2
28	0.7	0.2
29	0.7	0
30	0.7	0
31	0.7	0
32	0.7	0
33	0.7	0
34	0.7	0
35	0.7	0
36	0.7	0
37	0.7	0
38	0.7	0
39	0.7	0
40	0.7	0
41	0.7	0
42	0.7	0
43	0.7	0
44	0.7	0
45	0.7	0
46	0.7	0
47	0.7	0
48	0.7	0
49	0.7	0
0	0.9	0
1	0.9	0
2	0.9	0
3	0.9	0
4	0.9	0
5	0.9	0
6	0.9	0
7	0.9	0
8	0.9	11.6
9	0.9	48.8
10	0.9	72.8
11	0.9	78.8
12	0.9	81.6
13	0.9	70.4
14	0.9	57.2
15	0.9	42.6
16	0.9	29.6
17	0.9	20
18	0.9	13.4
19	0.9	5.6
20	0.9	2.4
21	0.9	1.8
22	0.9	0.2
23	0.9	0
24	0.9	0
25	0.9	0
26	0.9	0
27	0.9	0
28	0.9	0
29	0.9	0
30	0.9	0
31	0.9	0
32	0.9	0
33	0.9	0
34	0.9	0
35	0.9	0
36	0.9	0
37	0.9	0
38	0.9	0
39	0.9	0
40	0.9	0
41	0.9	0
42	0.9	0
43	0.9	0
44	0.9	0
45	0.9	0
46	0.9	0
47	0.9	0
48	0.9	0
49	0.9	0
0	1	0
1	1	0
2	1	0
3	1	0
4	1	0
5	1	0
6	1	0
7	1	1.4
8	1	22.8
9	1	66.4
10	1	77.6
11	1	78.4
12	1	75.6
13	1	63.2
14	1	46.2
15	1	31.9
16	1	17.2
17	1	9.6
18	1	3.3
19	1	1.1
20	1	0.2
21	1	0.2
22	1	0
23	1	0
24	1	0
25	1	0
26	1	0
27	1	0
28	1	0
29	1	0
30	1	0
31	1	0
32	1	0
33	1	0
34	1	0
35	1	0
36	1	0
37	1	0
38	1	0
39	1	0
40	1	0
41	1	0
42	1	0
43	1	0
44	1	0
45	1	0
46	1	0
47	1	0
48	1	0
49	1	0
0	1.25	0
1	1.25	0
2	1.25	0
3	1.25	0
4	1.25	0
5	1.25	0
6	1.25	0
7	1.25	14
8	1.25	57.8
9	1.25	77.6
10	1.25	81.4
11	1.25	73.8
12	1.25	58.8
13	1.25	39.6
14	1.25	17.8
15	1.25	7.4
16	1.25	1.6
17	1.25	1
18	1.25	0.2
19	1.25	0
20	1.25	0
21	1.25	0
22	1.25	0
23	1.25	0
24	1.25	0
25	1.25	0
26	1.25	0
27	1.25	0
28	1.25	0
29	1.25	0
30	1.25	0
31	1.25	0
32	1.25	0
33	1.25	0
34	1.25	0
35	1.25	0
36	1.25	0
37	1.25	0
38	1.25	0
39	1.25	0
40	1.25	0
41	1.25	0
42	1.25	0
43	1.25	0
44	1.25	0
45	1.25	0
46	1.25	0
47	1.25	0
48	1.25	0
49	1.25	0
0	1.5	0
1	1.5	0
2	1.5	0
3	1.5	0
4	1.5	0
5	1.5	0.1
6	1.5	2.2
7	1.5	40.6
8	1.5	79.6
9	1.5	83
10	1.5	72.8
11	1.5	54.7
12	1.5	35.3
13	1.5	12.9
14	1.5	2.3
15	1.5	0.7
16	1.5	0.1
17	1.5	0
18	1.5	0
19	1.5	0
20	1.5	0
21	1.5	0
22	1.5	0
23	1.5	0
24	1.5	0
25	1.5	0
26	1.5	0
27	1.5	0
28	1.5	0
29	1.5	0
30	1.5	0
31	1.5	0
32	1.5	0
33	1.5	0
34	1.5	0
35	1.5	0
36	1.5	0
37	1.5	0
38	1.5	0
39	1.5	0
40	1.5	0
41	1.5	0
42	1.5	0
43	1.5	0
44	1.5	0
45	1.5	0
46	1.5	0
47	1.5	0
48	1.5	0
49	1.5	0
0	1.75	0
1	1.75	0
2	1.75	0
3	1.75	0
4	1.75	0
5	1.75	0.2
6	1.75	12
7	1.75	67.2
8	1.75	82.8
9	1.75	78.2
10	1.75	63.8
11	1.75	32.8
12	1.75	10.6
13	1.75	1.4
14	1.75	0.2
15	1.75	0
16	1.75	0
17	1.75	0
18	1.75	0
19	1.75	0
20	1.75	0
21	1.75	0
22	1.75	0
23	1.75	0
24	1.75	0
25	1.75	0
26	1.75	0
27	1.75	0
28	1.75	0
29	1.75	0
30	1.75	0
31	1.75	0
32	1.75	0
33	1.75	0
34	1.75	0
35	1.75	0
36	1.75	0
37	1.75	0
38	1.75	0
39	1.75	0
40	1.75	0
41	1.75	0
42	1.75	0
43	1.75	0
44	1.75	0
45	1.75	0
46	1.75	0
47	1.75	0
48	1.75	0
49	1.75	0
0	2	0
1	2	0
2	2	0
3	2	0
4	2	0
5	2	1
6	2	28.9
7	2	80.2
8	2	84.3
9	2	70.4
10	2	42
11	2	11.8
12	2	1.2
13	2	0
14	2	0
15	2	0
16	2	0
17	2	0
18	2	0
19	2	0
20	2	0
21	2	0
22	2	0
23	2	0
24	2	0
25	2	0
26	2	0
27	2	0
28	2	0
29	2	0
30	2	0
31	2	0
32	2	0
33	2	0
34	2	0
35	2	0
36	2	0
37	2	0
38	2	0
39	2	0
40	2	0
41	2	0
42	2	0
43	2	0
44	2	0
45	2	0
46	2	0
47	2	0
48	2	0
49	2	0
0	2.5	0
1	2.5	0
2	2.5	0
3	2.5	0
4	2.5	0.1
5	2.5	7.4
6	2.5	70
7	2.5	86.8
8	2.5	74.2
9	2.5	36.9
10	2.5	5.4
11	2.5	0.3
12	2.5	0
13	2.5	0
14	2.5	0
15	2.5	0
16	2.5	0
17	2.5	0
18	2.5	0
19	2.5	0
20	2.5	0
21	2.5	0
22	2.5	0
23	2.5	0
24	2.5	0
25	2.5	0
26	2.5	0
27	2.5	0
28	2.5	0
29	2.5	0
30	2.5	0
31	2.5	0
32	2.5	0
33	2.5	0
34	2.5	0
35	2.5	0
36	2.5	0
37	2.5	0
38	2.5	0
39	2.5	0
40	2.5	0
41	2.5	0
42	2.5	0
43	2.5	0
44	2.5	0
45	2.5	0
46	2.5	0
47	2.5	0
48	2.5	0
49	2.5	0
0	3	0
1	3	0
2	3	0
3	3	0
4	3	1
5	3	30.6
6	3	87.8
7	3	80.2
8	3	42.7
9	3	6.5
10	3	0
11	3	0
12	3	0
13	3	0
14	3	0
15	3	0
16	3	0
17	3	0
18	3	0
19	3	0
20	3	0
21	3	0
22	3	0
23	3	0
24	3	0
25	3	0
26	3	0
27	3	0
28	3	0
29	3	0
30	3	0
31	3	0
32	3	0
33	3	0
34	3	0
35	3	0
36	3	0
37	3	0
38	3	0
39	3	0
40	3	0
41	3	0
42	3	0
43	3	0
44	3	0
45	3	0
46	3	0
47	3	0
48	3	0
49	3	0
0	3.5	0
1	3.5	0
2	3.5	0
3	3.5	0
4	3.5	4.3
5	3.5	63.9
6	3.5	88.2
7	3.5	61
8	3.5	11.5
9	3.5	0.3
10	3.5	0
11	3.5	0
12	3.5	0
13	3.5	0
14	3.5	0
15	3.5	0
16	3.5	0
17	3.5	0
18	3.5	0
19	3.5	0
20	3.5	0
21	3.5	0
22	3.5	0
23	3.5	0
24	3.5	0
25	3.5	0
26	3.5	0
27	3.5	0
28	3.5	0
29	3.5	0
30	3.5	0
31	3.5	0
32	3.5	0
33	3.5	0
34	3.5	0
35	3.5	0
36	3.5	0
37	3.5	0
38	3.5	0
39	3.5	0
40	3.5	0
41	3.5	0
42	3.5	0
43	3.5	0
44	3.5	0
45	3.5	0
46	3.5	0
47	3.5	0
48	3.5	0
49	3.5	0
0	4	0
1	4	0
2	4	0
3	4	0.1
4	4	10.3
5	4	80.1
6	4	82.3
7	4	31.3
8	4	1.8
9	4	0
10	4	0
11	4	0
12	4	0
13	4	0
14	4	0
15	4	0
16	4	0
17	4	0
18	4	0
19	4	0
20	4	0
21	4	0
22	4	0
23	4	0
24	4	0
25	4	0
26	4	0
27	4	0
28	4	0
29	4	0
30	4	0
31	4	0
32	4	0
33	4	0
34	4	0
35	4	0
36	4	0
37	4	0
38	4	0
39	4	0
40	4	0
41	4	0
42	4	0
43	4	0
44	4	0
45	4	0
46	4	0
47	4	0
48	4	0
49	4	0
0	4.5	0
1	4.5	0
2	4.5	0
3	4.5	0.6
4	4.5	21
5	4.5	86
6	4.5	67.3
7	4.5	10.7
8	4.5	0.5
9	4.5	0.1
10	4.5	0
11	4.5	0
12	4.5	0
13	4.5	0
14	4.5	0
15	4.5	0
16	4.5	0
17	4.5	0
18	4.5	0
19	4.5	0
20	4.5	0
21	4.5	0
22	4.5	0
23	4.5	0
24	4.5	0
25	4.5	0
26	4.5	0
27	4.5	0
28	4.5	0
29	4.5	0
30	4.5	0
31	4.5	0
32	4.5	0
33	4.5	0
34	4.5	0
35	4.5	0
36	4.5	0
37	4.5	0
38	4.5	0
39	4.5	0
40	4.5	0
41	4.5	0
42	4.5	0
43	4.5	0
44	4.5	0
45	4.5	0
46	4.5	0
47	4.5	0
48	4.5	0
49	4.5	0
0	5	0
1	5	0
2	5	0
3	5	0.8
4	5	33.9
5	5	86.3
6	5	45.6
7	5	5.5
8	5	0.1
9	5	0
10	5	0
11	5	0
12	5	0
13	5	0
14	5	0
15	5	0
16	5	0
17	5	0
18	5	0
19	5	0
20	5	0
21	5	0
22	5	0
23	5	0
24	5	0
25	5	0
26	5	0
27	5	0
28	5	0
29	5	0
30	5	0
31	5	0
32	5	0
33	5	0
34	5	0
35	5	0
36	5	0
37	5	0
38	5	0
39	5	0
40	5	0
41	5	0
42	5	0
43	5	0
44	5	0
45	5	0
46	5	0
47	5	0
48	5	0
49	5	0
0	6	0
1	6	0
2	6	0
3	6	5.5
4	6	60.6
5	6	71.2
6	6	17.4
7	6	1.4
8	6	0.3
9	6	0
10	6	0
11	6	0
12	6	0
13	6	0
14	6	0
15	6	0
16	6	0
17	6	0
18	6	0
19	6	0
20	6	0
21	6	0
22	6	0
23	6	0
24	6	0
25	6	0
26	6	0
27	6	0
28	6	0
29	6	0
30	6	0
31	6	0
32	6	0
33	6	0
34	6	0
35	6	0
36	6	0
37	6	0
38	6	0
39	6	0
40	6	0
41	6	0
42	6	0
43	6	0
44	6	0
45	6	0
46	6	0
47	6	0
48	6	0
49	6	0
0	7	0
1	7	0
2	7	0
3	7	8.9
4	7	66.4
5	7	38.6
6	7	5.8
7	7	0.6
8	7	0.1
9	7	0
10	7	0
11	7	0
12	7	0
13	7	0
14	7	0
15	7	0
16	7	0
17	7	0
18	7	0
19	7	0
20	7	0
21	7	0
22	7	0
23	7	0
24	7	0
25	7	0
26	7	0
27	7	0
28	7	0
29	7	0
30	7	0
31	7	0
32	7	0
33	7	0
34	7	0
35	7	0
36	7	0
37	7	0
38	7	0
39	7	0
40	7	0
41	7	0
42	7	0
43	7	0
44	7	0
45	7	0
46	7	0
47	7	0
48	7	0
49	7	0
0	8	0
1	8	0
2	8	0.2
3	8	10.4
4	8	58.4
5	8	22.3
6	8	2.8
7	8	0.4
8	8	0
9	8	0
10	8	0
11	8	0
12	8	0
13	8	0
14	8	0
15	8	0
16	8	0
17	8	0
18	8	0
19	8	0
20	8	0
21	8	0
22	8	0
23	8	0
24	8	0
25	8	0
26	8	0
27	8	0
28	8	0
29	8	0
30	8	0
31	8	0
32	8	0
33	8	0
34	8	0
35	8	0
36	8	0
37	8	0
38	8	0
39	8	0
40	8	0
41	8	0
42	8	0
43	8	0
44	8	0
45	8	0
46	8	0
47	8	0
48	8	0
49	8	0
0	9	0
1	9	0
2	9	0.6
3	9	13.9
4	9	49.7
5	9	15
6	9	1.4
7	9	0.1
8	9	0
9	9	0
10	9	0
11	9	0
12	9	0
13	9	0
14	9	0
15	9	0
16	9	0
17	9	0
18	9	0
19	9	0
20	9	0
21	9	0
22	9	0
23	9	0
24	9	0
25	9	0
26	9	0
27	9	0
28	9	0
29	9	0
30	9	0
31	9	0
32	9	0
33	9	0
34	9	0
35	9	0
36	9	0
37	9	0
38	9	0
39	9	0
40	9	0
41	9	0
42	9	0
43	9	0
44	9	0
45	9	0
46	9	0
47	9	0
48	9	0
49	9	0
0	10	0
1	10	0
2	10	1
3	10	12
4	10	36.3
5	10	8.9
6	10	1.1
7	10	0.1
8	10	0
9	10	0
10	10	0
11	10	0
12	10	0
13	10	0
14	10	0
15	10	0
16	10	0
17	10	0
18	10	0
19	10	0
20	10	0
21	10	0
22	10	0
23	10	0
24	10	0
25	10	0
26	10	0
27	10	0
28	10	0
29	10	0
30	10	0
31	10	0
32	10	0
33	10	0
34	10	0
35	10	0
36	10	0
37	10	0
38	10	0
39	10	0
40	10	0
41	10	0
42	10	0
43	10	0
44	10	0
45	10	0
46	10	0
47	10	0
48	10	0
49	10	0
0	11	0
1	11	0
2	11	1.3
3	11	12.1
4	11	24.3
5	11	6.4
6	11	0.7
7	11	0
8	11	0
9	11	0
10	11	0
11	11	0
12	11	0
13	11	0
14	11	0
15	11	0
16	11	0
17	11	0
18	11	0
19	11	0
20	11	0
21	11	0
22	11	0
23	11	0
24	11	0
25	11	0
26	11	0
27	11	0
28	11	0
29	11	0
30	11	0
31	11	0
32	11	0
33	11	0
34	11	0
35	11	0
36	11	0
37	11	0
38	11	0
39	11	0
40	11	0
41	11	0
42	11	0
43	11	0
44	11	0
45	11	0
46	11	0
47	11	0
48	11	0
49	11	0
0	12	0
1	12	0
2	12	0.3
3	12	10.9
4	12	19.1
5	12	4.5
6	12	0.2
7	12	0
8	12	0
9	12	0
10	12	0
11	12	0
12	12	0
13	12	0
14	12	0
15	12	0
16	12	0
17	12	0
18	12	0
19	12	0
20	12	0
21	12	0
22	12	0
23	12	0
24	12	0
25	12	0
26	12	0
27	12	0
28	12	0
29	12	0
30	12	0
31	12	0
32	12	0
33	12	0
34	12	0
35	12	0
36	12	0
37	12	0
38	12	0
39	12	0
40	12	0
41	12	0
42	12	0
43	12	0
44	12	0
45	12	0
46	12	0
47	12	0
48	12	0
49	12	0
0	13	0
1	13	0
2	13	0.9
3	13	10.6
4	13	13.8
5	13	2.5
6	13	0.4
7	13	0.1
8	13	0
9	13	0
10	13	0
11	13	0
12	13	0
13	13	0
14	13	0
15	13	0
16	13	0
17	13	0
18	13	0
19	13	0
20	13	0
21	13	0
22	13	0
23	13	0
24	13	0
25	13	0
26	13	0
27	13	0
28	13	0
29	13	0
30	13	0
31	13	0
32	13	0
33	13	0
34	13	0
35	13	0
36	13	0
37	13	0
38	13	0
39	13	0
40	13	0
41	13	0
42	13	0
43	13	0
44	13	0
45	13	0
46	13	0
47	13	0
48	13	0
49	13	0
0	15	0
1	15	0
2	15	0.8
3	15	7.7
4	15	7.4
5	15	2.1
6	15	0.3
7	15	0.1
8	15	0
9	15	0
10	15	0
11	15	0
12	15	0
13	15	0
14	15	0
15	15	0
16	15	0
17	15	0
18	15	0
19	15	0
20	15	0
21	15	0
22	15	0
23	15	0
24	15	0
25	15	0
26	15	0
27	15	0
28	15	0
29	15	0
30	15	0
31	15	0
32	15	0
33	15	0
34	15	0
35	15	0
36	15	0
37	15	0
38	15	0
39	15	0
40	15	0
41	15	0
42	15	0
43	15	0
44	15	0
45	15	0
46	15	0
47	15	0
48	15	0
49	15	0
0	20	0
1	20	0
2	20	0.4
3	20	4
4	20	2.4
5	20	0.6
6	20	0.1
7	20	0
8	20	0
9	20	0
10	20	0
11	20	0
12	20	0
13	20	0
14	20	0
15	20	0
16	20	0
17	20	0
18	20	0
19	20	0
20	20	0
21	20	0
22	20	0
23	20	0
24	20	0
25	20	0
26	20	0
27	20	0
28	20	0
29	20	0
30	20	0
31	20	0
32	20	0
33	20	0
34	20	0
35	20	0
36	20	0
37	20	0
38	20	0
39	20	0
40	20	0
41	20	0
42	20	0
43	20	0
44	20	0
45	20	0
46	20	0
47	20	0
48	20	0
49	20	0
0	25	0
1	25	0
2	25	0.4
3	25	1.4
4	25	1.1
5	25	0.2
6	25	0.1
7	25	0
8	25	0
9	25	0
10	25	0
11	25	0
12	25	0
13	25	0
14	25	0
15	25	0
16	25	0
17	25	0
18	25	0
19	25	0
20	25	0
21	25	0
22	25	0
23	25	0
24	25	0
25	25	0
26	25	0
27	25	0
28	25	0
29	25	0
30	25	0
31	25	0
32	25	0
33	25	0
34	25	0
35	25	0
36	25	0
37	25	0
38	25	0
39	25	0
40	25	0
41	25	0
42	25	0
43	25	0
44	25	0
45	25	0
46	25	0
47	25	0
48	25	0
49	25	0
0	30	0
1	30	0
2	30	0.2
3	30	0.9
4	30	0.6
5	30	0.1
6	30	0.1
7	30	0
8	30	0
9	30	0
10	30	0
11	30	0
12	30	0
13	30	0
14	30	0
15	30	0
16	30	0
17	30	0
18	30	0
19	30	0
20	30	0
21	30	0
22	30	0
23	30	0
24	30	0
25	30	0
26	30	0
27	30	0
28	30	0
29	30	0
30	30	0
31	30	0
32	30	0
33	30	0
34	30	0
35	30	0
36	30	0
37	30	0
38	30	0
39	30	0
40	30	0
41	30	0
42	30	0
43	30	0
44	30	0
45	30	0
46	30	0
47	30	0
48	30	0
49	30	0
0	35	0
1	35	0
2	35	0
3	35	0.2
4	35	0.1
5	35	0.1
6	35	0.1
7	35	0
8	35	0
9	35	0
10	35	0
11	35	0
12	35	0
13	35	0
14	35	0
15	35	0
16	35	0
17	35	0
18	35	0
19	35	0
20	35	0
21	35	0
22	35	0
23	35	0
24	35	0
25	35	0
26	35	0
27	35	0
28	35	0
29	35	0
30	35	0
31	35	0
32	35	0
33	35	0
34	35	0
35	35	0
36	35	0
37	35	0
38	35	0
39	35	0
40	35	0
41	35	0
42	35	0
43	35	0
44	35	0
45	35	0
46	35	0
47	35	0
48	35	0
49	35	0
0	40	0
1	40	0
2	40	0
3	40	0
4	40	0
5	40	0
6	40	0
7	40	0
8	40	0
9	40	0
10	40	0
11	40	0
12	40	0
13	40	0
14	40	0
15	40	0
16	40	0
17	40	0
18	40	0
19	40	0
20	40	0
21	40	0
22	40	0
23	40	0
24	40	0
25	40	0
26	40	0
27	40	0
28	40	0
29	40	0
30	40	0
31	40	0
32	40	0
33	40	0
34	40	0
35	40	0
36	40	0
37	40	0
38	40	0
39	40	0
40	40	0
41	40	0
42	40	0
43	40	0
44	40	0
45	40	0
46	40	0
47	40	0
48	40	0
49	40	0
